# Supplementary material for: Comprehensive Multimorbidity Patterns in Older Patients Are Associated with Quality Indicators of Medication—MoPIM Cohort Study
Source: Int J Environ Res Public Health. 2022 Nov 29;19(23):15902. doi: 10.3390/ijerph192315902 (PMC9739326; doi:10.3390/ijerph192315902)
Supplement: Supplementary file 1 [file ijerph-19-15902-s001.zip]

Archive with 1 entries (1 files):
- ijerph-2044846-supplementary.pdf
